# Supplementary material for: Placental nutrient transporters adapt during persistent maternal hypoglycaemia in rats
Source: PLoS One. 2022 Mar 28;17(3):e0265988. doi: 10.1371/journal.pone.0265988 (PMC8959168; doi:10.1371/journal.pone.0265988)
Supplement: S1 File — (XLSX) [file pone.0265988.s005.xlsx]

## Sheet: GLUT1, GLUT3, InsR GD17
InsR
	Band No.	Mol. Wt. (KDa)	Relative Front	Volume (Int)	Abs. Quant.	Rel. Quant.	Band %	Lane %
Lane 1	MW									Group	InsR/HPRT	mean			Fold change	SD	n
Lane 2	1	N/A	0.54	1134588	N/A	N/A	100	91.4809		CTRL-INT	0.927169	1.07414		CTRL-INT	1	0.172955	7
Lane 3	1	N/A	0.56	1231776	N/A	N/A	100	89.6671			1.08022
Lane 4	1	N/A	0.58	1407196	N/A	N/A	100	86.5158			1.07749			HI-INT	0.847679	0.0663065	8
Lane 5	1	N/A	0.58	1417092	N/A	N/A	100	91.9254			1.08399
Lane 6	1	N/A	0.58	1548064	N/A	N/A	100	87.4575			1.43535
Lane 7	1	N/A	0.56	1014444	N/A	N/A	100	91.0782						Lane 7 sample was excluded from data for all blots, value here:
Lane 8	1	N/A	0.58	1205391	N/A	N/A	100	91.7157			0.957745			1.62584
Lane 9	1	N/A	0.58	1292292	N/A	N/A	100	93.5077			0.957041
Lane 10	1	N/A	0.56	1060928	N/A	N/A	100	92.8796		HI-INT	0.869132	0.91053
Lane 11	1	N/A	0.56	1171692	N/A	N/A	100	94.3209			0.948901
Lane 12	1	N/A	0.56	1124940	N/A	N/A	100	93.836			0.890207
Lane 13	1	N/A	0.56	1141525	N/A	N/A	100	93.4548			0.838752
Lane 14	1	N/A	0.56	1134060	N/A	N/A	100	86.3951			0.930176
Lane 15	1	N/A	0.56	942180	N/A	N/A	100	92.5121			1.05017
Lane 16	1	N/A	0.58	1039519	N/A	N/A	100	91.4291			0.884793
Lane 17	1	N/A	0.58	1096329	N/A	N/A	100	93.8828			0.872104
GLUT3	40 kDa band
	Band No.	Mol. Wt. (KDa)	Relative Front	Volume (Int)	Abs. Quant.	Rel. Quant.	Band %	Lane %
Lane 1	MW									Group	GLUT3/HPRT	mean			Fold change	SD	n
Lane 2	1	N/A	0.38	450612	N/A	N/A	100	91.141		CTRL-INT	0.368234	0.626726		CTRL-INT	1	0.142767	7
Lane 3	1	N/A	0.4	688752	N/A	N/A	100	95.1967			0.604009
Lane 4	1	N/A	0.4	788016	N/A	N/A	100	95.5574			0.603383			HI-INT	1.24995	0.115255	8
Lane 5	1	N/A	0.42	954936	N/A	N/A	100	95.1913			0.730469
Lane 6	1	N/A	0.4	868464	N/A	N/A	100	95.5999			0.805234
Lane 7	1	N/A	0.42	170484	N/A	N/A	100	80.2519						Lane 7 sample was excluded from data for all blots, value here:
Lane 8	1	N/A	0.42	707220	N/A	N/A	100	94.7219			0.561923			0.273233
Lane 9	1	N/A	0.42	963888	N/A	N/A	100	95.9711			0.713832
Lane 10	1	N/A	0.4	995724	N/A	N/A	100	96.5163		HI-INT	0.815715	0.783378
Lane 11	1	N/A	0.42	1233504	N/A	N/A	100	96.079			0.99896
Lane 12	1	N/A	0.42	1097664	N/A	N/A	100	95.9178			0.868622
Lane 13	1	N/A	0.42	1068324	N/A	N/A	100	96.4132			0.784967
Lane 14	1	N/A	0.42	771768	N/A	N/A	100	95.1855			0.633018
Lane 15	1	N/A	0.42	695112	N/A	N/A	100	95.4033			0.774785
Lane 16	1	N/A	0.42	810612	N/A	N/A	100	94.9884			0.689958
Lane 17	1	N/A	0.42	881232	N/A	N/A	100	95.0038			0.700999
GLUT1 (40 kDa band)
	Band No.	Mol. Wt. (KDa)	Relative Front	Volume (Int)	Abs. Quant.	Rel. Quant.	Band %	Lane %
Lane 1	MW									Group	GLUT-40/HPRT	mean			Fold change	SD	n
Lane 2	1	N/A	0.333333	1897965	N/A	N/A	100	95.0032		CTRL-INT	1.55099	1.53821		CTRL-INT	1	0.095637	7
Lane 3	1	N/A	0.333333	1696539	N/A	N/A	100	93.3845			1.4878
Lane 4	1	N/A	0.352941	1909869	N/A	N/A	100	93.5233			1.46239			HI-INT	1.25747	0.18601	8
Lane 5	1	N/A	0.352941	1881932	N/A	N/A	100	95.8994			1.43957
Lane 6	1	N/A	0.352941	1752543	N/A	N/A	100	93.8338			1.62495
Lane 7	1	N/A	0.333333	590590	N/A	N/A	100	94.2101						Lane 7 sample was excluded from data for all blots, value here:
Lane 8	1	N/A	0.352941	2144766	N/A	N/A	100	94.9728			1.70413			0.946531
Lane 9	1	N/A	0.352941	2022319	N/A	N/A	100	91.6127			1.49768
Lane 10	1	N/A	0.333333	2165709	N/A	N/A	100	93.6805		HI-INT	1.77419	1.93426
Lane 11	1	N/A	0.352941	2123628	N/A	N/A	100	94.5325			1.71983
Lane 12	1	N/A	0.333333	2624154	N/A	N/A	100	93.9324			2.07659
Lane 13	1	N/A	0.333333	2298023	N/A	N/A	100	95.8197			1.68851
Lane 14	1	N/A	0.333333	2480712	N/A	N/A	100	95.301			2.03472
Lane 15	1	N/A	0.352941	1926951	N/A	N/A	100	93.9436			2.14782
Lane 16	1	N/A	0.352941	2488642	N/A	N/A	100	95.7658			2.11822
Lane 17	1	N/A	0.352941	2406391	N/A	N/A	100	92.7845			1.91423
GLUT1 (55-60 kDa band)
	Band No.	Mol. Wt. (KDa)	Relative Front	Volume (Int)	Abs. Quant.	Rel. Quant.	Band %	Lane %
Lane 1	MW									Group	GLUT1-55/HPRT	mean			Fold change	SD	n
Lane 2	1	N/A	0.294118	1367702	N/A	N/A	100	30.5297		CTRL-INT	1.11767	1.18449		CTRL-INT	1	0.303085	7
Lane 3	1	N/A	0.294118	1305096	N/A	N/A	100	31.1125			1.14452
Lane 4	1	N/A	0.313725	1290876	N/A	N/A	100	29.2274			0.988423			HI-INT	1.14273	0.402697	8
Lane 5	1	N/A	0.294118	1150584	N/A	N/A	100	27.1588			0.880128
Lane 6	1	N/A	0.313725	1023036	N/A	N/A	100	26.1962			0.948552
Lane 7	1	N/A	0.392157	715524	N/A	N/A	100	35.9004						Lane 7 sample was excluded from data for all blots, value here:
Lane 8	1	N/A	0.313725	1973208	N/A	N/A	100	35.8785			1.56781			1.14676
Lane 9	1	N/A	0.313725	2220288	N/A	N/A	100	40.5414			1.64429
Lane 10	1	N/A	0.313725	1463496	N/A	N/A	100	28.8091		HI-INT	1.19892	1.35355
Lane 11	1	N/A	0.294118	1654524	N/A	N/A	100	32.2052			1.33993
Lane 12	1	N/A	0.313725	2129448	N/A	N/A	100	33.2493			1.68511
Lane 13	1	N/A	0.313725	1701372	N/A	N/A	100	31.3049			1.25011
Lane 14	1	N/A	0.313725	1319856	N/A	N/A	100	24.1462			1.08257
Lane 15	1	N/A	0.313725	616152	N/A	N/A	100	16.0541			0.686774
Lane 16	1	N/A	0.313725	1860828	N/A	N/A	100	31.3397			1.58386
Lane 17	1	N/A	0.294118	2515644	N/A	N/A	100	39.7268			2.00114
HPRT
	Band No.	Mol. Wt. (KDa)	Relative Front	Volume (Int)	Abs. Quant.	Rel. Quant.	Band %	Lane %
Lane 1	MW
Lane 2	1	N/A	0.568627	1223712	N/A	N/A	100	97.6931
Lane 3	1	N/A	0.54902	1140300	N/A	N/A	100	97.5005
Lane 4	1	N/A	0.54902	1305996	N/A	N/A	100	97.9904
Lane 5	1	N/A	0.54902	1307292	N/A	N/A	100	97.2913
Lane 6	1	N/A	0.54902	1078524	N/A	N/A	100	97.6298
Lane 7	1	N/A	0.54902	623952	N/A	N/A	100	96.4604
Lane 8	1	N/A	0.54902	1258572	N/A	N/A	100	97.3554
Lane 9	1	N/A	0.529412	1350300	N/A	N/A	100	96.9016
Lane 10	1	N/A	0.529412	1220676	N/A	N/A	100	97.2263
Lane 11	1	N/A	0.529412	1234788	N/A	N/A	100	96.0022
Lane 12	1	N/A	0.529412	1263684	N/A	N/A	100	97.2463
Lane 13	1	N/A	0.529412	1360980	N/A	N/A	100	97.0878
Lane 14	1	N/A	0.529412	1219188	N/A	N/A	100	97.373
Lane 15	1	N/A	0.509804	897168	N/A	N/A	100	96.0027
Lane 16	1	N/A	0.529412	1174872	N/A	N/A	100	97.5742
Lane 17	1	N/A	0.509804	1257108	N/A	N/A	100	97.5546

## Sheet: GLUT1, GLUT3, InsR GD20
InsR
	Band No.	Mol. Wt. (KDa)	Relative Front	Volume (Int)	Abs. Quant.	Rel. Quant.	Band %	Lane %
Lane 1	MW									Group	InsR/HPRT	mean
Lane 2	1	N/A	0.34	1189440	N/A	N/A	100	92.5158		CTRL	0.727566	0.645111			Fold change	SD	n
Lane 3	1	N/A	0.36	1074372	N/A	N/A	100	92.2459			0.740097			CTRL	1	0.0895024	12
Lane 4	1	N/A	0.36	1091964	N/A	N/A	100	88.5297			0.576346
Lane 5	1	N/A	0.38	1071928	N/A	N/A	100	87.9062			0.625686			HI-GD20	1.08986	0.0984047	10
Lane 6	1	N/A	0.36	1226914	N/A	N/A	100	89.479			0.818303
Lane 7	1	N/A	0.38	1081036	N/A	N/A	100	90.3181			0.701815			HI-GD17	1.53651	0.127206	10
Lane 8	1	N/A	0.36	926304	N/A	N/A	100	89.5343			0.580012
Lane 9	1	N/A	0.38	1019952	N/A	N/A	100	91.1593			0.678882
Lane 10	1	N/A	0.38	987636	N/A	N/A	100	92.3684			0.525267
Lane 11	1	N/A	0.38	1127172	N/A	N/A	100	93.2345			0.570881
Lane 12	1	N/A	0.38	1156440	N/A	N/A	100	90.916			0.644792
Lane 13	1	N/A	0.38	935100	N/A	N/A	100	89.0887			0.551685
Lane 14	1	N/A	0.38	1048284	N/A	N/A	100	90.2728		HI-GD20	0.6184	0.703081
Lane 15	1	N/A	0.38	1144923	N/A	N/A	100	90.8932			0.827968
Lane 16	1	N/A	0.38	1109604	N/A	N/A	100	87.9976			0.723116
Lane 17	1	N/A	0.38	1260740	N/A	N/A	100	90.4344			0.694278
Lane 18	1	N/A	0.38	1404377	N/A	N/A	100	89.3215			0.699626
Lane 19	1	N/A	0.4	1210944	N/A	N/A	100	88.4882			0.649457
Lane 20	1	N/A	0.4	1228160	N/A	N/A	100	89.2234			0.624915
Lane 21	1	N/A	0.4	1163184	N/A	N/A	100	87.1456			0.572701
Lane 22	1	N/A	0.42	1562353	N/A	N/A	100	88.0737			0.896692
Lane 23	1	N/A	0.42	1203644	N/A	N/A	100	85.2874			0.723655
Lane 24	1	N/A	0.42	1300975	N/A	N/A	100	83.9239		HI-GD17	0.854405	0.99122
Lane 25	1	N/A	0.44	1498008	N/A	N/A	100	86.6001			0.946709
Lane 26	1	N/A	0.44	1456910	N/A	N/A	100	88.0368			0.949726
Lane 27	1	N/A	0.44	1414176	N/A	N/A	100	88.371			0.976517
Lane 28	1	N/A	0.46	1394736	N/A	N/A	100	88.297			1.04518
Lane 29	1	N/A	0.48	1660451	N/A	N/A	100	87.3891			0.828487
Lane 30	1	N/A	0.5	1986504	N/A	N/A	100	97.5599			1.08931
Lane 31	1	N/A	0.5	2189135	N/A	N/A	100	92.2056			1.2793
Lane 32	1	N/A	0.52	1961554	N/A	N/A	100	85.4888			0.981176
Lane 33	1	N/A	0.52	1636894	N/A	N/A	100	90.2266			0.961395
GLUT3	40 kDa band
	Band No.	Mol. Wt. (KDa)	Relative Front	Volume (Int)	Abs. Quant.	Rel. Quant.	Band %	Lane %
Lane 1	MW									Group	GLUT3/HPRT	mean
Lane 2	1	N/A	0.492308	272220	N/A	N/A	100	90.1415		CTRL	0.166514	0.235768			Fold change	SD	n
Lane 3	1	N/A	0.507692	337464	N/A	N/A	100	91.5013			0.232467			CTRL	1	0.0579654	12
Lane 4	1	N/A	0.507692	352836	N/A	N/A	100	91.062			0.186229
Lane 5	1	N/A	0.507692	269256	N/A	N/A	100	89.0963			0.157165			HI-GD20	1.52342	0.112642	10
Lane 6	1	N/A	0.507692	415104	N/A	N/A	100	92.7648			0.276858
Lane 7	1	N/A	0.523077	326340	N/A	N/A	100	90.2918			0.211862			HI-GD17	1.58116	0.10707	10
Lane 8	1	N/A	0.523077	352968	N/A	N/A	100	91.3904			0.221013
Lane 9	1	N/A	0.523077	352476	N/A	N/A	100	89.79			0.234609
Lane 10	1	N/A	0.523077	479340	N/A	N/A	100	94.1455			0.254933
Lane 11	1	N/A	0.523077	617507	N/A	N/A	100	94.5768			0.31275
Lane 12	1	N/A	0.507692	638520	N/A	N/A	100	94.2888			0.356017
Lane 13	1	N/A	0.523077	370860	N/A	N/A	100	91.1786			0.218798
Lane 14	1	N/A	0.523077	264708	N/A	N/A	100	90.0551		HI-GD20	0.156156	0.359173
Lane 15	1	N/A	0.523077	447359	N/A	N/A	100	91.2884			0.323514
Lane 16	1	N/A	0.523077	473388	N/A	N/A	100	92.6642			0.308501
Lane 17	1	N/A	0.523077	564552	N/A	N/A	100	93.2065			0.310894
Lane 18	1	N/A	0.523077	780360	N/A	N/A	100	94.438			0.388756
Lane 19	1	N/A	0.523077	692004	N/A	N/A	100	95.0518			0.371138
Lane 20	1	N/A	0.523077	838644	N/A	N/A	100	94.8456			0.42672
Lane 21	1	N/A	0.523077	698412	N/A	N/A	100	95.5085			0.343868
Lane 22	1	N/A	0.523077	1056072	N/A	N/A	100	96.3436			0.606119
Lane 23	1	N/A	0.523077	592236	N/A	N/A	100	93.2438			0.356064
Lane 24	1	N/A	0.538462	643476	N/A	N/A	100	94.6533		HI-GD17	0.422598	0.372787
Lane 25	1	N/A	0.538462	878244	N/A	N/A	100	96.3633			0.555031
Lane 26	1	N/A	0.538462	791700	N/A	N/A	100	93.6573			0.516091
Lane 27	1	N/A	0.538462	574836	N/A	N/A	100	94.1434			0.396936
Lane 28	1	N/A	0.538462	464460	N/A	N/A	100	93.4565			0.348054
Lane 29	1	N/A	0.553846	624036	N/A	N/A	100	94.465			0.311364
Lane 30	1	N/A	0.553846	481224	N/A	N/A	100	93.3582			0.263881
Lane 31	1	N/A	0.553846	698940	N/A	N/A	100	93.8467			0.40845
Lane 32	1	N/A	0.553846	498979	N/A	N/A	100	92.7977			0.249591
Lane 33	1	N/A	0.569231	435652	N/A	N/A	100	92.2151			0.255871
GLUT1 (~40 kDa band)
	Band No.	Mol. Wt. (KDa)	Relative Front	Volume (Int)	Abs. Quant.	Rel. Quant.	Band %	Lane %
Lane 1	MW									Group	GLUT1-40/HPRT	mean
Lane 2	1	N/A	0.294118	933828	N/A	N/A	100	91.3376		CTRL	0.571212	0.897654			Fold change	SD	n
Lane 3	1	N/A	0.313725	1060904	N/A	N/A	100	92.125			0.730819			CTRL	1	0.246628	12
Lane 4	1	N/A	0.333333	1283100	N/A	N/A	100	94.5892			0.677229
Lane 5	1	N/A	0.333333	965544	N/A	N/A	100	83.8513			0.56359			HI-GD20	1.14593	0.115705	9
Lane 6	1	N/A	0.313725	1883219	N/A	N/A	100	90.7811			1.25603
Lane 7	1	N/A	0.313725	1681224	N/A	N/A	100	91.2526			1.09146			HI-GD17	1.23025	0.177194	10
Lane 8	1	N/A	0.313725	2021124	N/A	N/A	100	92.5311			1.26554
Lane 9	1	N/A	0.313725	1666920	N/A	N/A	100	91.2375			1.1095
Lane 10	1	N/A	0.333333	1902240	N/A	N/A	100	91.3823			1.01169
Lane 11	1	N/A	0.333333	1567335	N/A	N/A	100	90.5075			0.793811
Lane 12	1	N/A	0.313725	1533144	N/A	N/A	100	93.0159			0.85483
Lane 13	1	N/A	0.333333	1434180	N/A	N/A	100	94.0005			0.84613
Lane 14	1	N/A	0.333333	1798140	N/A	N/A	100	94.859		HI-GD20	1.06075	1.02865
Lane 15	1	N/A	0.313725	2298000	N/A	N/A	100	93.437					Identified as extreme outlier by ROUT, value: 1.6618				1.66183
Lane 16	1	N/A	0.313725	1546488	N/A	N/A	100	92.9398			1.00783
Lane 17	1	N/A	0.313725	2041680	N/A	N/A	100	93.1493			1.12434
Lane 18	1	N/A	0.313725	2166312	N/A	N/A	100	93.1689			1.0792
Lane 19	1	N/A	0.313725	1878348	N/A	N/A	100	92.6459			1.0074
Lane 20	1	N/A	0.333333	1835280	N/A	N/A	100	89.6304			0.933831
Lane 21	1	N/A	0.333333	1580808	N/A	N/A	100	92.2391			0.778321
Lane 22	1	N/A	0.313725	1973868	N/A	N/A	100	91.8471			1.13288
Lane 23	1	N/A	0.333333	1885039	N/A	N/A	100	86.7487			1.13332
Lane 24	1	N/A	0.313725	1475544	N/A	N/A	100	90.7951		HI-GD17	0.969052	1.10434
Lane 25	1	N/A	0.352941	1930932	N/A	N/A	100	91.9071			1.22031
Lane 26	1	N/A	0.352941	1993620	N/A	N/A	100	86.8993			1.29959
Lane 27	1	N/A	0.333333	2040909	N/A	N/A	100	91.8125			1.40929
Lane 28	1	N/A	0.352941	1479231	N/A	N/A	100	85.4334			1.1085
Lane 29	1	N/A	0.352941	1773915	N/A	N/A	100	81.9422			0.8851
Lane 30	1	N/A	0.372549	2141734	N/A	N/A	100	91.3483			1.17443
Lane 31	1	N/A	0.352941	1461473	N/A	N/A	100	81.8649			0.854063
Lane 32	1	N/A	0.352941	2093640	N/A	N/A	100	81.5071			1.04725
Lane 33	1	N/A	0.372549	1831690	N/A	N/A	100	88.5672			1.0758
GLUT1 (~55-60 kDa band)
	Band No.	Mol. Wt. (KDa)	Relative Front	Volume (Int)	Abs. Quant.	Rel. Quant.	Band %	Lane %
Lane 1	MW									Group	GLUT1-55/HPRT	mean
Lane 2	1	N/A	0.686275	1723808	N/A	N/A	100	77.8555		CTRL	1.05443	1.05313			Fold change	SD	n
Lane 3	1	N/A	0.705882	1652040	N/A	N/A	100	80.407			1.13803			CTRL	1	0.420298	12
Lane 4	1	N/A	0.568627	663637	N/A	N/A	100	78.2996			0.350272
Lane 5	1	N/A	0.72549	1715493	N/A	N/A	100	71.5364			1.00134			HI-GD20	1.53	0.434454	10
Lane 6	1	N/A	0.666667	757653	N/A	N/A	100	76.334			0.505324
Lane 7	1	N/A	0.686275	1579812	N/A	N/A	100	88.6778			1.02562			HI-GD17	1.81895	0.33432	10
Lane 8	1	N/A	0.666667	2413307	N/A	N/A	100	85.8002			1.51111
Lane 9	1	N/A	0.686275	1754597	N/A	N/A	100	88.8129			1.16786
Lane 10	1	N/A	0.72549	2889692	N/A	N/A	100	79.5147			1.53686
Lane 11	1	N/A	0.72549	3125330	N/A	N/A	100	87.2179			1.58289
Lane 12	1	N/A	0.72549	2323581	N/A	N/A	100	81.576			1.29555
Lane 13	1	N/A	0.686275	793676	N/A	N/A	100	77.9112			0.468249
Lane 14	1	N/A	0.686275	2391441	N/A	N/A	100	91.9983		HI-GD20	1.41075	1.61128
Lane 15	1	N/A	0.705882	1962038	N/A	N/A	100	79.5725			1.41888
Lane 16	1	N/A	0.705882	1608945	N/A	N/A	100	88.7707			1.04853
Lane 17	1	N/A	0.705882	3294759	N/A	N/A	100	90.0212			1.81439
Lane 18	1	N/A	0.705882	2482311	N/A	N/A	100	91.7878			1.23663
Lane 19	1	N/A	0.705882	3443063	N/A	N/A	100	89.3662			1.84659
Lane 20	1	N/A	0.705882	3875066	N/A	N/A	100	93.075			1.97172
Lane 21	1	N/A	0.686275	2310061	N/A	N/A	100	87.736			1.13737
Lane 22	1	N/A	0.705882	3121521	N/A	N/A	100	93.1014			1.79156
Lane 23	1	N/A	0.72549	4052438	N/A	N/A	100	90.2669			2.43641
Lane 24	1	N/A	0.72549	2360735	N/A	N/A	100	91.0383		HI-GD17	1.55039	1.91559
Lane 25	1	N/A	0.72549	3398733	N/A	N/A	100	91.0202			2.14793
Lane 26	1	N/A	0.72549	3643952	N/A	N/A	100	89.8157			2.37541
Lane 27	1	N/A	0.72549	3447002	N/A	N/A	100	91.5394			2.38022
Lane 28	1	N/A	0.72549	2772965	N/A	N/A	100	91.7145			2.07799
Lane 29	1	N/A	0.745098	4085224	N/A	N/A	100	92.1867			2.03833
Lane 30	1	N/A	0.745098	2834299	N/A	N/A	100	91.5113			1.5542
Lane 31	1	N/A	0.745098	2828046	N/A	N/A	100	88.8972			1.65267
Lane 32	1	N/A	0.764706	3686256	N/A	N/A	100	90.214			1.84388
Lane 33	1	N/A	0.745098	2613296	N/A	N/A	100	92.1165			1.53486
HPRT
	Band No.	Mol. Wt. (KDa)	Relative Front	Volume (Int)	Abs. Quant.	Rel. Quant.	Band %	Lane %
Lane 1
Lane 2	1	N/A	0.462963	1634820	N/A	N/A	100	97.2491
Lane 3	1	N/A	0.462963	1451664	N/A	N/A	100	97.6573
Lane 4	1	N/A	0.462963	1894632	N/A	N/A	100	97.5779
Lane 5	1	N/A	0.462963	1713204	N/A	N/A	100	98.2939
Lane 6	1	N/A	0.462963	1499340	N/A	N/A	100	97.7944
Lane 7	1	N/A	0.462963	1540344	N/A	N/A	100	97.6612
Lane 8	1	N/A	0.462963	1597044	N/A	N/A	100	97.6585
Lane 9	1	N/A	0.462963	1502400	N/A	N/A	100	98.0461
Lane 10	1	N/A	0.481481	1880256	N/A	N/A	100	98.0777
Lane 11	1	N/A	0.481481	1974444	N/A	N/A	100	97.2585
Lane 12	1	N/A	0.481481	1793508	N/A	N/A	100	97.8327
Lane 13	1	N/A	0.481481	1694988	N/A	N/A	100	97.5881
Lane 14	1	N/A	0.481481	1695156	N/A	N/A	100	97.2604
Lane 15	1	N/A	0.462963	1382810	N/A	N/A	100	97.6706
Lane 16	1	N/A	0.462963	1534476	N/A	N/A	100	97.4842
Lane 17	1	N/A	0.462963	1815900	N/A	N/A	100	97.1807
Lane 18	1	N/A	0.462963	2007324	N/A	N/A	100	97.153
Lane 19	1	N/A	0.462963	1864548	N/A	N/A	100	97.3931
Lane 20	1	N/A	0.462963	1965324	N/A	N/A	100	97.6834
Lane 21	1	N/A	0.462963	2031048	N/A	N/A	100	97.9281
Lane 22	1	N/A	0.444444	1742352	N/A	N/A	100	97.4915
Lane 23	1	N/A	0.444444	1663284	N/A	N/A	100	98.5278
Lane 24	1	N/A	0.444444	1522668	N/A	N/A	100	97.0211
Lane 25	1	N/A	0.444444	1582332	N/A	N/A	100	97.7226
Lane 26	1	N/A	0.444444	1534032	N/A	N/A	100	97.6891
Lane 27	1	N/A	0.444444	1448184	N/A	N/A	100	98.2472
Lane 28	1	N/A	0.444444	1334448	N/A	N/A	100	97.3084
Lane 29	1	N/A	0.444444	2004198	N/A	N/A	100	97.6741
Lane 30	1	N/A	0.444444	1823640	N/A	N/A	100	97.7859
Lane 31	1	N/A	0.444444	1711200	N/A	N/A	100	97.9658
Lane 32	1	N/A	0.444444	1999186	N/A	N/A	100	98.0076
Lane 33	1	N/A	0.444444	1702624	N/A	N/A	100	97.7558

## Sheet: SNAT1 GD17
SNAT1
	Band No.	Mol. Wt. (KDa)	Relative Front	Volume (Int)	Abs. Quant.	Rel. Quant.	Band %	Lane %
Lane 1	MW									Group	SNAT1/ HPRT	mean			Fold change	SD	n
Lane 2	1	N/A	0.636364	364280	N/A	N/A	100	91.2694		CTRL-INT	0.458985	0.461072		CTRL-INT	1	0.303415	7
Lane 3	1	N/A	0.636364	263880	N/A	N/A	100	90.4715			0.342168
Lane 4	1	N/A	0.636364	5112	N/A	N/A	100	13.3878			0.00450519			HI-INT	2.67464	0.507417	8
Lane 5	1	N/A	0.666667	358770	N/A	N/A	100	89.7082			0.262684
Lane 6	1	N/A	0.666667	819864	N/A	N/A	100	94.2372			0.905945
Lane 7	1	N/A	0.80303	1070340	N/A	N/A	100	96.0491						Lane 7 sample was excluded from data for all blots, value here:
Lane 8	1	N/A	0.681818	433620	N/A	N/A	100	90.3533			0.489326			4.07251
Lane 9	1	N/A	0.681818	930912	N/A	N/A	100	95.9992			0.76389
Lane 10	1	N/A	0.681818	914088	N/A	N/A	100	95.3128		HI-INT	0.946537	1.2332
Lane 11	1	N/A	0.681818	735420	N/A	N/A	100	95.2651			0.736359
Lane 12	1	N/A	0.681818	799176	N/A	N/A	100	95.7294			0.725944
Lane 13	1	N/A	0.681818	1001112	N/A	N/A	100	94.7431			1.02108
Lane 14	1	N/A	0.681818	805548	N/A	N/A	100	93.9787			1.30404
Lane 15	1	N/A	0.681818	1069752	N/A	N/A	100	96.3813			2.12709
Lane 16	1	N/A	0.681818	1398708	N/A	N/A	100	96.4358			1.83552
Lane 17	1	N/A	0.681818	1104324	N/A	N/A	100	95.9474			1.16904
HPRT
	Band No.	Mol. Wt. (KDa)	Relative Front	Volume (Int)	Abs. Quant.	Rel. Quant.	Band %	Lane %
Lane 1	MW
Lane 2	1	N/A	0.431373	793664	N/A	N/A	100	97.5823
Lane 3	1	N/A	0.45098	771199	N/A	N/A	100	97.0234
Lane 4	1	N/A	0.45098	1134692	N/A	N/A	100	98.2474
Lane 5	1	N/A	0.45098	1365784	N/A	N/A	100	97.8623
Lane 6	1	N/A	0.45098	904982	N/A	N/A	100	97.6244
Lane 7	1	N/A	0.45098	262821	N/A	N/A	100	92.4459
Lane 8	1	N/A	0.45098	886158	N/A	N/A	100	97.8258
Lane 9	1	N/A	0.45098	1218646	N/A	N/A	100	97.6438
Lane 10	1	N/A	0.45098	965718	N/A	N/A	100	97.7332
Lane 11	1	N/A	0.470588	998725	N/A	N/A	100	98.0361
Lane 12	1	N/A	0.45098	1100879	N/A	N/A	100	98.0797
Lane 13	1	N/A	0.45098	980447	N/A	N/A	100	98.0703
Lane 14	1	N/A	0.45098	617734	N/A	N/A	100	96.4774
Lane 15	1	N/A	0.45098	502918	N/A	N/A	100	96.4979
Lane 16	1	N/A	0.45098	762021	N/A	N/A	100	96.7086
Lane 17	1	N/A	0.45098	944645	N/A	N/A	100	97.739

## Sheet: SNAT1 GD20
SNAT1
	Band No.	Mol. Wt. (KDa)	Relative Front	Volume (Int)	Abs. Quant.	Rel. Quant.	Band %	Lane %
Lane 1	MW									Group	SNAT1/ HPRT	mean
Lane 2	1	N/A	0.52381	772576	N/A	N/A	100	94.0185		CTRL	0.451824	0.685008			Fold change	SD	n
Lane 3	1	N/A	0.539683	1056006	N/A	N/A	100	95.0095			0.56377			CTRL	1	0.164213	12
Lane 4	1	N/A	0.555556	821886	N/A	N/A	100	93.2822			0.524434
Lane 5	1	N/A	0.555556	900718	N/A	N/A	100	95.126			0.546804			HI-GD20	1.06883	0.186915	10
Lane 6	1	N/A	0.571429	1173692	N/A	N/A	100	96.4397			0.703622
Lane 7	1	N/A	0.571429	953251	N/A	N/A	100	96.2625			0.655193			HI-GD17	0.383491	0.100357	10
Lane 8	1	N/A	0.571429	926653	N/A	N/A	100	96.4391			0.705454
Lane 9	1	N/A	0.571429	900367	N/A	N/A	100	95.0094			0.773376
Lane 10	1	N/A	0.571429	1374581	N/A	N/A	100	96.1805			0.645995
Lane 11	1	N/A	0.571429	1375023	N/A	N/A	100	95.716			0.738959
Lane 12	1	N/A	0.571429	1219712	N/A	N/A	100	95.9719			0.848989
Lane 13	1	N/A	0.571429	1455324	N/A	N/A	100	95.914			1.06168
Lane 14	1	N/A	0.571429	1349023	N/A	N/A	100	96.0602		HI-GD20	0.968666	0.732155
Lane 15	1	N/A	0.571429	1101815	N/A	N/A	100	95.8377			0.886119
Lane 16	1	N/A	0.571429	1159587	N/A	N/A	100	95.9831			0.800884
Lane 17	1	N/A	0.571429	1514149	N/A	N/A	100	96.3925			0.886724
Lane 18	1	N/A	0.587302	1360554	N/A	N/A	100	95.7652			0.781125
Lane 19	1	N/A	0.587302	1413074	N/A	N/A	100	95.8308			0.802034
Lane 20	1	N/A	0.571429	1453647	N/A	N/A	100	96.1016			0.721506
Lane 21	1	N/A	0.571429	944424	N/A	N/A	100	95.5618			0.462697
Lane 22	1	N/A	0.571429	1097200	N/A	N/A	100	96.2767			0.614955
Lane 23	1	N/A	0.571429	542529	N/A	N/A	100	93.2644			0.396836
Lane 24	1	N/A	0.571429	360178	N/A	N/A	100	89.4839		HI-GD17	0.342573	0.262694
Lane 25	1	N/A	0.571429	568438	N/A	N/A	100	93.9152			0.375468
Lane 26	1	N/A	0.571429	387530	N/A	N/A	100	90.4292			0.300274
Lane 27	1	N/A	0.555556	336362	N/A	N/A	100	89.4211			0.240615
Lane 28	1	N/A	0.555556	294671	N/A	N/A	100	90.4004			0.239846
Lane 29	1	N/A	0.555556	560651	N/A	N/A	100	94.172			0.323205
Lane 30	1	N/A	0.555556	127960	N/A	N/A	100	79.0726			0.0793338
Lane 31	1	N/A	0.555556	327002	N/A	N/A	100	92.7747			0.200069
Lane 32	1	N/A	0.539683	291840	N/A	N/A	100	85.0127			0.14463
Lane 33	1	N/A	0.52381	322065	N/A	N/A	100	89.8463			0.380929
HPRT
	Band No.	Mol. Wt. (KDa)	Relative Front	Volume (Int)	Abs. Quant.	Rel. Quant.	Band %	Lane %
Lane 1	MW
Lane 2	1	N/A	0.518519	1709904	N/A	N/A	100	98.1611
Lane 3	1	N/A	0.537037	1873116	N/A	N/A	100	97.8663
Lane 4	1	N/A	0.555556	1567188	N/A	N/A	100	98.2501
Lane 5	1	N/A	0.574074	1647240	N/A	N/A	100	98.0682
Lane 6	1	N/A	0.574074	1668072	N/A	N/A	100	97.7264
Lane 7	1	N/A	0.574074	1454916	N/A	N/A	100	98.0756
Lane 8	1	N/A	0.574074	1313556	N/A	N/A	100	97.7235
Lane 9	1	N/A	0.574074	1164204	N/A	N/A	100	96.6112
Lane 10	1	N/A	0.592593	2127852	N/A	N/A	100	98.3308
Lane 11	1	N/A	0.592593	1860756	N/A	N/A	100	98.0865
Lane 12	1	N/A	0.592593	1436664	N/A	N/A	100	97.7761
Lane 13	1	N/A	0.592593	1370772	N/A	N/A	100	97.0675
Lane 14	1	N/A	0.592593	1392660	N/A	N/A	100	97.3943
Lane 15	1	N/A	0.592593	1243416	N/A	N/A	100	97.026
Lane 16	1	N/A	0.592593	1447884	N/A	N/A	100	97.5929
Lane 17	1	N/A	0.574074	1707576	N/A	N/A	100	97.5941
Lane 18	1	N/A	0.574074	1741788	N/A	N/A	100	97.8311
Lane 19	1	N/A	0.592593	1761864	N/A	N/A	100	98.2159
Lane 20	1	N/A	0.592593	2014740	N/A	N/A	100	98.0111
Lane 21	1	N/A	0.574074	2041128	N/A	N/A	100	98.2044
Lane 22	1	N/A	0.592593	1784196	N/A	N/A	100	97.8834
Lane 23	1	N/A	0.574074	1367136	N/A	N/A	100	97.2497
Lane 24	1	N/A	0.574074	1051392	N/A	N/A	100	96.87
Lane 25	1	N/A	0.574074	1513944	N/A	N/A	100	97.2234
Lane 26	1	N/A	0.574074	1290588	N/A	N/A	100	96.9775
Lane 27	1	N/A	0.555556	1397928	N/A	N/A	100	98.2243
Lane 28	1	N/A	0.555556	1228584	N/A	N/A	100	97.3333
Lane 29	1	N/A	0.537037	1734660	N/A	N/A	100	98.5768
Lane 30	1	N/A	0.537037	1612932	N/A	N/A	100	98.0308
Lane 31	1	N/A	0.537037	1634444	N/A	N/A	100	98.45
Lane 32	1	N/A	0.537037	2017840	N/A	N/A	100	98.1279
Lane 33	1	N/A	0.537037	845472	N/A	N/A	100	95.7873

## Sheet: SNAT2 GD17
SNAT2
	Band No.	Mol. Wt. (KDa)	Relative Front	Volume (Int)	Abs. Quant.	Rel. Quant.	Band %	Lane %
Lane 1	MW									Group	SNAT1/ HPRT	mean			Fold change	SD	n
Lane 2	1	N/A	0.481013	368256	N/A	N/A	100	90.8682		CTRL-INT	0.329156	0.115448		CTRL-INT	1	0.101568	7
Lane 3	1	N/A	0.506329	37428	N/A	N/A	100	47.358			0.0404057
Lane 4	1	N/A	0.531646	43440	N/A	N/A	100	56.7309			0.0408725			HI-INT	3.03158	0.585294	8
Lane 5	1	N/A	0.531646	77316	N/A	N/A	100	62.4443			0.0693101
Lane 6	1	N/A	0.531646	143028	N/A	N/A	100	82.183			0.132163
Lane 7	1	N/A	0.531646	2779548	N/A	N/A	100	98.0594						Lane 7 sample was excluded from data for all blots, value here:
Lane 8	1	N/A	0.556962	132876	N/A	N/A	100	80.9963			0.129918			7.70453
Lane 9	1	N/A	0.493671	86412	N/A	N/A	100	66.4483			0.0663088
Lane 10	1	N/A	0.531646	45552	N/A	N/A	100	51.8508		HI-INT	0.0415982	0.349989
Lane 11	1	N/A	0.506329	73308	N/A	N/A	100	64.6455			0.0729363
Lane 12	1	N/A	0.518987	77568	N/A	N/A	100	70.955			0.0660333
Lane 13	1	N/A	0.556962	159876	N/A	N/A	100	84.2961			0.152668
Lane 14	1	N/A	0.544304	491700	N/A	N/A	100	93.467			0.42309
Lane 15	1	N/A	0.56962	1636344	N/A	N/A	100	96.7347			1.76632
Lane 16	1	N/A	0.56962	205248	N/A	N/A	100	83.8801			0.192745
Lane 17	1	N/A	0.518987	111984	N/A	N/A	100	77.5727			0.0845175
HPRT
	Band No.	Mol. Wt. (KDa)	Relative Front	Volume (Int)	Abs. Quant.	Rel. Quant.	Band %	Lane %
Lane 1	MW
Lane 2	1	N/A	0.508197	1118790	N/A	N/A	100	97.4878
Lane 3	1	N/A	0.52459	926304	N/A	N/A	100	96.5202
Lane 4	1	N/A	0.540984	1062816	N/A	N/A	100	96.6045
Lane 5	1	N/A	0.540984	1115508	N/A	N/A	100	97.644
Lane 6	1	N/A	0.557377	1082208	N/A	N/A	100	97.4699
Lane 7	1	N/A	0.557377	360768	N/A	N/A	100	92.3881
Lane 8	1	N/A	0.557377	1022772	N/A	N/A	100	96.6656
Lane 9	1	N/A	0.557377	1303176	N/A	N/A	100	98.1021
Lane 10	1	N/A	0.557377	1095048	N/A	N/A	100	97.9793
Lane 11	1	N/A	0.557377	1005096	N/A	N/A	100	96.8883
Lane 12	1	N/A	0.557377	1174680	N/A	N/A	100	97.0063
Lane 13	1	N/A	0.557377	1047216	N/A	N/A	100	96.8794
Lane 14	1	N/A	0.57377	1162164	N/A	N/A	100	97.2184
Lane 15	1	N/A	0.57377	926412	N/A	N/A	100	97.0471
Lane 16	1	N/A	0.57377	1064868	N/A	N/A	100	96.6561
Lane 17	1	N/A	0.57377	1324980	N/A	N/A	100	97.7072

## Sheet: SNAT2 GD20
SNAT2
	Band No.	Mol. Wt. (KDa)	Relative Front	Volume (Int)	Abs. Quant.	Rel. Quant.	Band %	Lane %
Lane 1	MW									Group	SNAT2/ HPRT	mean
Lane 2	1	N/A	0.470588	1658608	N/A	N/A	100	96.8822		CTRL	1.0115	0.90805			Fold change	SD	n
Lane 3	1	N/A	0.490196	3617025	N/A	N/A	100	98.6685						CTRL	1	0.22285	11
Lane 4	1	N/A	0.509804	1344850	N/A	N/A	100	96.9695			0.960917
Lane 5	1	N/A	0.529412	1240499	N/A	N/A	100	96.771			0.885484			HI-GD20	0.870453	0.340014	10
Lane 6	1	N/A	0.529412	1123226	N/A	N/A	100	96.3921			0.870734
Lane 7	1	N/A	0.568627	824278	N/A	N/A	100	93.8708			0.686541			HI-GD17	1.09569	0.782161	10
Lane 8	1	N/A	0.568627	1140802	N/A	N/A	100	96.3123			0.960397
Lane 9	1	N/A	0.568627	1003977	N/A	N/A	100	96.8522			0.915399
Lane 10	1	N/A	0.568627	1091051	N/A	N/A	100	95.1262			0.753686			Sample in lane 3 excluded, identified as extreme outlier by ROUT, value:
Lane 11	1	N/A	0.568627	992004	N/A	N/A	100	95.9161			0.604384			2.24961
Lane 12	1	N/A	0.568627	1076764	N/A	N/A	100	95.8657			0.872821
Lane 13	1	N/A	0.568627	1809080	N/A	N/A	100	97.9641			1.46669
Lane 14	1	N/A	0.588235	1272323	N/A	N/A	100	95.9529		HI-GD20	0.904165	0.790415
Lane 15	1	N/A	0.54902	1541358	N/A	N/A	100	97.9164			1.18901
Lane 16	1	N/A	0.54902	2018874	N/A	N/A	100	97.489			1.51586
Lane 17	1	N/A	0.588235	1044550	N/A	N/A	100	94.4161			0.655821
Lane 18	1	N/A	0.588235	1361230	N/A	N/A	100	97.0804			0.627647
Lane 19	1	N/A	0.54902	1279005	N/A	N/A	100	96.3133			0.669614
Lane 20	1	N/A	0.588235	857857	N/A	N/A	100	96.302			0.502337
Lane 21	1	N/A	0.509804	532818	N/A	N/A	100	90.4149			0.347653
Lane 22	1	N/A	0.588235	976118	N/A	N/A	100	95.9308			0.735512
Lane 23	1	N/A	0.54902	884871	N/A	N/A	100	94.7309			0.756525
Lane 24	1	N/A	0.54902	2459327	N/A	N/A	100	98.0573		HI-GD17	2.53061	0.994946
Lane 25	1	N/A	0.588235	448591	N/A	N/A	100	89.8339			0.359815
Lane 26	1	N/A	0.588235	804778	N/A	N/A	100	93.9864			0.745604
Lane 27	1	N/A	0.588235	1257438	N/A	N/A	100	97.2013			1.266
Lane 28	1	N/A	0.54902	2168478	N/A	N/A	100	97.9437			2.12821
Lane 29	1	N/A	0.529412	877955	N/A	N/A	100	94.8019			0.590834
Lane 30	1	N/A	0.54902	1088126	N/A	N/A	100	95.939			0.714322
Lane 31	1	N/A	0.54902	1514370	N/A	N/A	100	90.0374			1.08245
Lane 32	1	N/A	0.529412	328653	N/A	N/A	100	87.5229			0.190332
Lane 33	1	N/A	0.529412	434925	N/A	N/A	100	90.4624			0.341282
HPRT
	Band No.	Mol. Wt. (KDa)	Relative Front	Volume (Int)	Abs. Quant.	Rel. Quant.	Band %	Lane %
Lane 1	MW
Lane 2	1	N/A	0.45098	1639755	N/A	N/A	100	97.46
Lane 3	1	N/A	0.470588	1607844	N/A	N/A	100	97.8295
Lane 4	1	N/A	0.490196	1399548	N/A	N/A	100	98.0562
Lane 5	1	N/A	0.490196	1400928	N/A	N/A	100	97.724
Lane 6	1	N/A	0.490196	1289976	N/A	N/A	100	97.1637
Lane 7	1	N/A	0.509804	1200624	N/A	N/A	100	96.5958
Lane 8	1	N/A	0.509804	1187844	N/A	N/A	100	97.3975
Lane 9	1	N/A	0.509804	1096764	N/A	N/A	100	97.4912
Lane 10	1	N/A	0.529412	1447620	N/A	N/A	100	97.6889
Lane 11	1	N/A	0.529412	1641348	N/A	N/A	100	98.0045
Lane 12	1	N/A	0.54902	1233660	N/A	N/A	100	97.8872
Lane 13	1	N/A	0.54902	1233444	N/A	N/A	100	97.1935
Lane 14	1	N/A	0.54902	1407180	N/A	N/A	100	97.7111
Lane 15	1	N/A	0.54902	1296336	N/A	N/A	100	97.4929
Lane 16	1	N/A	0.568627	1331832	N/A	N/A	100	97.9585
Lane 17	1	N/A	0.568627	1592736	N/A	N/A	100	98.3775
Lane 18	1	N/A	0.588235	2168784	N/A	N/A	100	98.5469
Lane 19	1	N/A	0.588235	1910064	N/A	N/A	100	98.0769
Lane 20	1	N/A	0.588235	1707732	N/A	N/A	100	97.9746
Lane 21	1	N/A	0.588235	1532616	N/A	N/A	100	97.4173
Lane 22	1	N/A	0.588235	1327128	N/A	N/A	100	97.4963
Lane 23	1	N/A	0.588235	1169652	N/A	N/A	100	97.8006
Lane 24	1	N/A	0.607843	971832	N/A	N/A	100	96.6178
Lane 25	1	N/A	0.607843	1246728	N/A	N/A	100	97.7614
Lane 26	1	N/A	0.607843	1079364	N/A	N/A	100	98.0221
Lane 27	1	N/A	0.607843	993240	N/A	N/A	100	96.8569
Lane 28	1	N/A	0.588235	1018920	N/A	N/A	100	97.9106
Lane 29	1	N/A	0.588235	1485960	N/A	N/A	100	97.7765
Lane 30	1	N/A	0.588235	1523298	N/A	N/A	100	98.3673
Lane 31	1	N/A	0.588235	1399020	N/A	N/A	100	97.5326
Lane 32	1	N/A	0.588235	1726732	N/A	N/A	100	98.4656
Lane 33	1	N/A	0.588235	1274385	N/A	N/A	100	97.543
